# Supplementary material for: Partners in Recovery: A Case Study of a National Support Coordination Program for People with Severe and Persistent Mental Illness
Source: Int J Integr Care. 2026 May 20;26(2):11. doi: 10.5334/ijic.9129 (PMC13196689; doi:10.5334/ijic.9129)
Supplement: Appendix. — PIR Abridged Summary of Studies. [file ijic-26-2-9129-s1.xlsx]

## Sheet: PIR Literature Extracted 
Title	Authors	Publication date	Methods of data collection	Participants	Setting	Total number of participants for each group of participants
An evaluation of a tailored care program for complex and persistent mental health problems: Partners in Recovery program	Amelia Gulliver et al.	2018	Paper and online questionnaires	PIR Participants	Canberra	25 PIR participants (male = 7, female = 15, not stated = 3)
Integrated mental health atlas of the Western Sydney Local Health District: gaps and recommendations	Ana Fernandez, James A Gillespie, Jennifer Smith-Merry, Xioqi Feng, Thomas Astell-Burt, Cailin Maas, Luis Salvador-Carulla	2016	Online survey, face to face interviews	N/A	Western Sydney	N/A
Care Coordination Can Reduce Unmet Needs of Persons With Severe and Persistent Mental Illness	Anton Isaacs et al.	2019	Camberwell Assessment of Needs Short Appraisal Schedule	PIR participants	Gippsland PIR	n=508
Outcomes of a care coordinated service model for persons with severe and persistent mental illness: A qualitative study	Anton N Isaacs, Keith Sutton, Kim Dalziel, Darryl Maybery	2017	Semi-structured interviews	PIR stakeholders and participants	Gippsland	Support Facilitators - 15; Clients-7; Carers-6; Gippsland Local Medical staff- 3; Other service providers- 12 (total = 45)
Referral patterns and implementation costs of the Partners in Recovery initiative in Gippsland: learnings for the National Disability Insurance Scheme	Anton N Isaacs, Kim Dalziel, Keith Sutton, Darryl Maybery	2018	PIR Referral data, budget estimates	N/A	Gippsland	N/A
A Care Coordination Model Can Facilitate Interagency Collaboration When Designing Recovery-Oriented Services	Anton N. Isaacs, Firdous Farhat	2020	Review	N/A	N/A	N/A
Community-based models of care facilitating the recovery of people living with persistent and complex mental health needs: a systematic review and narrative synthesis	Carol Harvey, et al.	2023	Systematic review and narrative synthesis	N/A	N/A	N/A
Experiencing recovery: findings from a qualitative study into mental illness, self and place	Debbie Horsfall, Joy Paton & Amie Carrington	2017	Qualitative study utilising photovoice and written narrative with group workshops, individual interviews and a capstone exhibition experience.	PIR participants,	Western NSW PIR	24 PIR participants,
The Partners in Recovery program: mental health commissioning using value co-creation	Jeff Cherverton and Tina Janamian	2016	Case study	N/A	Brisbane North	N/A
Doing mental health care integration: a qualitative study of a new work role	Jennifer Smithâ€‘Merry, Jim Gillespie, Nicola Hancock, Ivy Yen	2015	In depth interviews	Support Facilitators and team leaders	Western Sydney PIR and Inner West PIR	11 Support facilitators and 4 team leaders
Embodying policy-making in mental health: the implementation of Partners in Recovery	Jennifer Smith-Merry and James Gillespie	2016	Semi-structured interviews, Key documents (media releases, funding guidelines, Funding application guideliens, operational guidelines, etc.)	Individuals involved in the implementation of PIR		43 individuals involved in the implementation of PIR
Qualitative study of peer workers within the 'Partners in Recovery' programme in regional Australia	John Hurley et al.	2016	Interviews	Staff - Peer workers, managers, support facilitators	Regional Australia PIR program	Peer Workers (4), Managers (4), Support facilitator (10)
Interagency collaboration in primary mental health care: lessons from the Partners in Recovery program	Julie Henderson et al.	2019	Interviews, focus groups	Senior Medicare Local staff Mental health stakeholders	Medicare Local health organisations Australia wide	Senior Medicare Local staff (n=50) Mental health stakeholders (n=51)
Can Co-location Address Fragmented Rural Mental Health Care Delivery? Evidence from Victoria, Australia	Kate L. Clarke and Edgar Burns	2017	Systematic webpage content analysis,	N/A	Loddon-Mallee-Murray Medicare Local	N/A
Roles and competencies of the Support Facilitator in Australia's recovery-oriented mental health initiative: a qualitative study from Gippsland, Victoria	Keith Sutton, Anton N Isaacs, Kim Dalziel, Darryl Maybery	2017	Semi-structured interviews	Support Facilitators and other service providers	Gippsland PIR	15 SFs, 17 Other service providers
Responding to Complexity in the Context of the National Disability Insurance Scheme	Kirsty McKenzie, Jennifer Smith-Merry	2023	Semi-structured interviews, workshop observations	ISR Staff and stakeholders	NSW	31 Workshop attendents; 14 senior representatives from NSW Gov agencies; 14 stakeholders (NDI and government/Non-gov service providers); 3 IRS facilitators
Impact of care coordination on Australia's mental health service delivery system	Lisa Brophy, Craig Hodges, Kieran Halloran, Margaret Grigg, Mary Swift	2014	Review	N/A	N/A	N/A
Health and social care coordination for severe and persistent mental illness in Australia: a mixed methods evaluation of experiences with the Partners in Recovery Program	Michelle Banfield and Owen Forbe	2018	Questionnaire, Open-ended written feedback, Semi-structured interviews	clients, service providers, carers	ACT	Quant: clients=25, service providers = 14 Qual: clients=6, carers=2, service providers = 4
Facilitating people living with severe and persistent mental illness to transition from prison to community: a qualitative exploration of staff experiences	Nicola Hancock , Jennifer Smithâ€‘Merry, Kirsty Mckenzie	2018	semi-structured interview s	staff (PIR, Justice Health, Community Mental Health)	NSW, Transition from incarceration to community	4 from PIR, 4 from JH, 4 from CMH
Partners in Recovery program evaluation: changes in unmet needs and recovery	Nicola Hancock et al.	2018	CANSAS and RAS-DS initial and progress/exit assessment	PIR Consumers	Sydney	703
Understanding the ups and downs of living well: the voices of people experiencing early mental health recovery	Nicola Hancock, Jennifer Smith-Merry, Glenda Jessup, Sarah Wayland and Allison Kokany	2018	Semi-structured interviews	Clients	Sydney	13
Is the Partners in Recovery program connecting with the intended population of people living with severe and persistent mental illness? What are their prioritised needs?	Nicola Hancock, Jennifer Smith-Merry, James A. Gillespie, Ivy Yen	2017	Routinely collected initial client assessment data	PIR consumers	Western Sydney and Inner West PIR	1104
Recovery Assessment Scale - Domains and Stages (RAS-DS): Its feasility and outcome measurement capacity	Nicola Hancock, Justin Newton Scanlan, Anne Honey, Anita C Bundy, and Katrina Oâ€™Shea	2015	RAS-DS completion, survey	Sutdy 1 - Consumer-staff dyads, Study 2- consumers	3 NSW and Queensland NGOs offering PIR program	Study 1 - 58 consumer-staff dyads. Study 2 - 298 consumers
Consumer-provider relationships in a care coordination model of service: consumer perspectives	Richard Schweizer, Anne Honey, Nicola Hancock, Bridget Berry, Shifra Waks, Justin Newton Scanlan	2018	Semi-structured interviews	PIR consumers	Sydney North Shore and Beaches PIR	20 PIR consumers
Culture clash? Recovery in mental health under Australia's National Disability Insurance Scheme: a case study.	Sebastian Rosenberg, Chris Redmond, Pam Boyer, Prue Gleeson, Paul Russell	2019	Publicly available NDIS data	N/A	N/A	N/A
Outcomes identified and prioritised by consumers of Partners in Recovery: a consumer-led study	Shifra Waks, Justin Newton Scanlan, Bridget Berry, Richard Schweizer, Nicola Hancock, Anne Honey	2017	Semi-structured interviews	PIR consumers	Sydney North Shore and Beaches PIR	20 PIR consumers
Partners in Recovery: an early phase evaluation of an Australian mental health initiative using program logic and thematic analysis	Steven A. Trankle, Jennifer Reath	2019	Document review, open and closed surveys, semi-structured interviews	N/A	Nepean Blue Mountains PIR	Survey: Clients - 11; Carers - 4; SF - 12; Other Staff - 21; Health Care Providers - 17; Community representatives - 7 Interviews: Clients - 1; Carers - 1; SFs - 2; Other Staff - 7; Health Care Providers - 6; Community representatives - 2
Capacity building for mental health services: methodology and lessons learned from the Partners in Recovery initiative	Tania Shelby-James, Megan Rattray, Garry Raymond, Richard Reed	2023	Online Survey, Semi-structured interviews	PIR staff	National	Survey: 104 PIR staff, Semi-structured interviews: 23 PIR staff
Partners in Recovery: Paving the way for the National Disability Insurance Scheme	Victoria Stewart, Maddy Slattery, Helena Roennfeldt, Amanda J. Wheeler	2017	Semi-structured interviews	PIR participants and support network members	Brisbane South	14 PIR participants, 17 participant support network members, 3 members of a consumer and carer advisory group
